# Supplementary material for: Segmentation of Young Polish Consumers in Relation to Product Attributes and Willingness to Consume Food Containing Edible Insects
Source: Insects. 2025 Sep 19;16(9):980. doi: 10.3390/insects16090980 (PMC12470507; doi:10.3390/insects16090980)
Supplement: Supplementary file 1 [file insects-16-00980-s001.zip]

Archive with 1 entries (1 files):
- insects-3752336-supplementary.pdf
